# Supplementary material for: Chlorin E6-Curcumin-Mediated Photodynamic Therapy Promotes an Anti-Photoaging Effect in UVB-Irradiated Fibroblasts
Source: Int J Mol Sci. 2023 Aug 30;24(17):13468. doi: 10.3390/ijms241713468 (PMC10487708; doi:10.3390/ijms241713468)
Supplement: Supplementary file 1 [file ijms-24-13468-s001.zip]

Archive with 1 entries (1 files):
- ijms-2543925-supplementary.pdf
